# Supplementary material for: Evaluation of Violacein Metabolic Stability and Metabolite Identification in Human, Mouse, and Rat Liver Microsomes
Source: Pharmaceutics. 2025 May 2;17(5):601. doi: 10.3390/pharmaceutics17050601 (PMC12114947; doi:10.3390/pharmaceutics17050601)
Supplement: Supplementary file 1 [file pharmaceutics-17-00601-s001.zip]

Archive with 1 entries (1 files):
- pharmaceutics-3532277-supplementary.pdf
